# Supplementary material for: BRAFnon-V600E more frequently co-occurs with IDH1/2 mutations in adult patients with gliomas than in patients harboring BRAFV600E but without a survival advantage
Source: BMC Neurol. 2021 May 12;21:195. doi: 10.1186/s12883-021-02224-6 (PMC8114535; doi:10.1186/s12883-021-02224-6)
Supplement: Supplementary file 1 — Additional file 1. [file 12883_2021_2224_MOESM1_ESM.xlsx]

## Sheet: Sheet1
BRAFnon-V600E more frequently co-occurs with IDH1/2 mutations in adult patients with gliomas than in patients harboring BRAFV600E but without a survival advantage Wei Wang1, Maode Wang1, Haitao Jiang1, Tuo Wang1 and Rong Da2* 1 Department of Neurosurgery, The First Affiliated Hospital of Xi’an Jiaotong University, Xi’an, China 2 Department of Clinical Laboratory, The First Affiliated Hospital of …
Supplementary Dataset S1. The TCGA database enrolled in the study retrieved by cBioPortal
Study ID	Sample ID	Patient ID	Altered	KRAS	HRAS	BRAF	BRAF information	Group	RAF1	MAP3K1	MAP3K2	MAP3K3	MAP3K4	MAP3K5	MAP2K1	MAP2K2	MAP2K3	MAP2K4	MAP2K5	MAPK1	MAPK3	MAPK4	MAPK6	MAPK7	MAPK8	MAPK9	MAPK12	MAPK14	DAB2	RASSF1	RAB25	TP53	MDM2	MDM4	CDKN2A	CDKN2B	TP53BP1	IDH1	IDH2	ATRX	Study ID	Sample ID	Patient ID	Sex	Diagnosis Age	Cancer Type Detailed	Overall Survival (Months)	Overall Survival Status	STUDY_ID
gbm_mayo_pdx_sarkaria_2019	Mayo-PDX-Sarkaria-44	Mayo-PDX-Sarkaria-44	1	no alteration	no alteration	V600E	Most commonly mutated residue in cancer	1	no alteration	T949del	no alteration	no alteration	A1199del	no alteration	no alteration	no alteration	no alteration	no alteration	no alteration	no alteration	no alteration	no alteration	no alteration	no alteration	no alteration	no alteration	no alteration	no alteration	no alteration	no alteration	no alteration	no alteration	no alteration	no alteration	no alteration	no alteration	no alteration	no alteration	no alteration	no alteration	gbm_mayo_pdx_sarkaria_2019	Mayo-PDX-Sarkaria-44	Mayo-PDX-Sarkaria-44	Female	80	Glioblastoma Multiforme	16	DECEASED	gbm_mayo_pdx_sarkaria_2019
gbm_mayo_pdx_sarkaria_2019	Mayo-PDX-Sarkaria-61	Mayo-PDX-Sarkaria-61	1	no alteration	no alteration	V600E	Most commonly mutated residue in cancer	1	no alteration	no alteration	no alteration	no alteration	no alteration	no alteration	no alteration	no alteration	no alteration	no alteration	no alteration	no alteration	no alteration	no alteration	no alteration	no alteration	no alteration	no alteration	no alteration	no alteration	no alteration	no alteration	no alteration	no alteration	no alteration	no alteration	no alteration	no alteration	no alteration	no alteration	no alteration	no alteration	gbm_mayo_pdx_sarkaria_2019	Mayo-PDX-Sarkaria-61	Mayo-PDX-Sarkaria-61	Female	45	Glioblastoma Multiforme	34	DECEASED	gbm_mayo_pdx_sarkaria_2019
glioma_mskcc_2019	P-0001326-T01-IM3	P-0001326	1	no alteration	no alteration	V600E	Most commonly mutated residue in cancer	1	no alteration	no alteration	not profiled	not profiled	not profiled	not profiled	no alteration	no alteration	not profiled	no alteration	not profiled	no alteration	not profiled	not profiled	not profiled	not profiled	not profiled	not profiled	not profiled	not profiled	not profiled	not profiled	not profiled	no alteration	no alteration	no alteration	no alteration	no alteration	not profiled	no alteration	no alteration	no alteration	glioma_mskcc_2019	P-0001326-T01-IM3	P-0001326	Female	64	Glioblastoma Multiforme	35	LIVING	glioma_mskcc_2019
glioma_mskcc_2019	P-0007744-T01-IM5	P-0007744	1	no alteration	no alteration	V600E	Most commonly mutated residue in cancer	1	no alteration	no alteration	not profiled	not profiled	not profiled	not profiled	no alteration	no alteration	not profiled	no alteration	not profiled	no alteration	no alteration	not profiled	not profiled	not profiled	not profiled	not profiled	not profiled	not profiled	not profiled	not profiled	not profiled	no alteration	no alteration	no alteration	no alteration	no alteration	not profiled	no alteration	no alteration	no alteration	glioma_mskcc_2019	P-0007744-T01-IM5	P-0007744	Male	31	Diffuse Glioma	24	LIVING	glioma_mskcc_2019
glioma_mskcc_2019	P-0008189-T01-IM5	P-0008189	1	no alteration	no alteration	V600E	Most commonly mutated residue in cancer	1	no alteration	no alteration	not profiled	not profiled	not profiled	not profiled	no alteration	no alteration	not profiled	no alteration	not profiled	no alteration	no alteration	not profiled	not profiled	not profiled	not profiled	not profiled	not profiled	not profiled	not profiled	not profiled	not profiled	no alteration	no alteration	no alteration	no alteration	no alteration	not profiled	no alteration	no alteration	no alteration	glioma_mskcc_2019	P-0008189-T01-IM5	P-0008189	Female	30	Diffuse Glioma	10	LIVING	glioma_mskcc_2019
glioma_mskcc_2019	P-0010578-T01-IM5	P-0010578	1	no alteration	no alteration	V600E	Most commonly mutated residue in cancer	1	no alteration	no alteration	not profiled	not profiled	not profiled	not profiled	no alteration	no alteration	not profiled	no alteration	not profiled	no alteration	no alteration	not profiled	not profiled	not profiled	not profiled	not profiled	not profiled	not profiled	not profiled	not profiled	not profiled	no alteration	no alteration	no alteration	no alteration	no alteration	not profiled	no alteration	no alteration	no alteration	glioma_mskcc_2019	P-0010578-T01-IM5	P-0010578	Male	40	Glioblastoma Multiforme	83	DECEASED	glioma_mskcc_2019
glioma_mskcc_2019	P-0010635-T01-IM5	P-0010635	1	no alteration	no alteration	V600E	Most commonly mutated residue in cancer	1	no alteration	no alteration	not profiled	not profiled	not profiled	not profiled	no alteration	no alteration	not profiled	no alteration	not profiled	no alteration	no alteration	not profiled	not profiled	not profiled	not profiled	not profiled	not profiled	not profiled	not profiled	not profiled	not profiled	no alteration	no alteration	no alteration	no alteration	no alteration	not profiled	no alteration	no alteration	no alteration	glioma_mskcc_2019	P-0010635-T01-IM5	P-0010635	Female	60	Glioblastoma Multiforme	17	DECEASED	glioma_mskcc_2019
glioma_mskcc_2019	P-0013711-T01-IM5	P-0013711	1	no alteration	no alteration	V600E	Most commonly mutated residue in cancer	1	no alteration	no alteration	not profiled	not profiled	not profiled	not profiled	no alteration	no alteration	not profiled	no alteration	not profiled	no alteration	no alteration	not profiled	not profiled	not profiled	not profiled	not profiled	not profiled	not profiled	not profiled	not profiled	not profiled	no alteration	no alteration	no alteration	no alteration	no alteration	not profiled	no alteration	no alteration	no alteration	glioma_mskcc_2019	P-0013711-T01-IM5	P-0013711	Male	52	Glioblastoma Multiforme	9	DECEASED	glioma_mskcc_2019
glioma_mskcc_2019	P-0014501-T01-IM6	P-0014501	1	no alteration	no alteration	V600E	Most commonly mutated residue in cancer	1	no alteration	no alteration	not profiled	not profiled	not profiled	not profiled	no alteration	no alteration	not profiled	no alteration	not profiled	no alteration	no alteration	not profiled	not profiled	not profiled	not profiled	not profiled	not profiled	not profiled	not profiled	not profiled	not profiled	no alteration	no alteration	no alteration	no alteration	no alteration	no alteration	no alteration	no alteration	no alteration	glioma_mskcc_2019	P-0014501-T01-IM6	P-0014501	Male	47	Glioblastoma Multiforme	38	LIVING	glioma_mskcc_2019
glioma_mskcc_2019	P-0015156-T01-IM6	P-0015156	1	no alteration	no alteration	V600E	Most commonly mutated residue in cancer	1	no alteration	no alteration	not profiled	not profiled	not profiled	not profiled	no alteration	no alteration	not profiled	no alteration	not profiled	no alteration	no alteration	not profiled	not profiled	not profiled	not profiled	not profiled	not profiled	not profiled	not profiled	not profiled	not profiled	no alteration	no alteration	no alteration	no alteration	no alteration	no alteration	no alteration	no alteration	no alteration	glioma_mskcc_2019	P-0015156-T01-IM6	P-0015156	Male	35	Glioblastoma Multiforme	33	LIVING	glioma_mskcc_2019
glioma_mskcc_2019	P-0016540-T01-IM6	P-0016540	1	no alteration	no alteration	V600E	Most commonly mutated residue in cancer	1	no alteration	no alteration	not profiled	not profiled	not profiled	not profiled	no alteration	no alteration	not profiled	no alteration	not profiled	no alteration	no alteration	not profiled	not profiled	not profiled	not profiled	not profiled	not profiled	not profiled	not profiled	not profiled	not profiled	no alteration	no alteration	no alteration	no alteration	no alteration	no alteration	no alteration	no alteration	no alteration	glioma_mskcc_2019	P-0016540-T01-IM6	P-0016540	Female	56	Glioblastoma Multiforme	36	LIVING	glioma_mskcc_2019
glioma_mskcc_2019	P-0017095-T01-IM6	P-0017095	1	no alteration	no alteration	V600E	Most commonly mutated residue in cancer	1	no alteration	no alteration	not profiled	not profiled	not profiled	not profiled	no alteration	no alteration	not profiled	no alteration	not profiled	no alteration	no alteration	not profiled	not profiled	not profiled	not profiled	not profiled	not profiled	not profiled	not profiled	not profiled	not profiled	no alteration	no alteration	no alteration	no alteration	no alteration	no alteration	no alteration	no alteration	no alteration	glioma_mskcc_2019	P-0017095-T01-IM6	P-0017095	Male	39	Glioblastoma Multiforme	84	LIVING	glioma_mskcc_2019
glioma_mskcc_2019	P-0017417-T01-IM6	P-0017417	1	no alteration	no alteration	V600E	Most commonly mutated residue in cancer	1	no alteration	no alteration	not profiled	not profiled	not profiled	not profiled	no alteration	no alteration	not profiled	no alteration	not profiled	no alteration	no alteration	not profiled	not profiled	not profiled	not profiled	not profiled	not profiled	not profiled	not profiled	not profiled	not profiled	no alteration	no alteration	no alteration	no alteration	no alteration	no alteration	no alteration	no alteration	no alteration	glioma_mskcc_2019	P-0017417-T01-IM6	P-0017417	Male	28	Diffuse Glioma	21	LIVING	glioma_mskcc_2019
glioma_mskcc_2019	P-0018609-T01-IM6	P-0018609	1	no alteration	no alteration	V600E	Most commonly mutated residue in cancer	1	no alteration	no alteration	not profiled	not profiled	not profiled	not profiled	no alteration	no alteration	not profiled	no alteration	not profiled	no alteration	no alteration	not profiled	not profiled	not profiled	not profiled	not profiled	not profiled	not profiled	not profiled	not profiled	not profiled	no alteration	no alteration	no alteration	no alteration	no alteration	no alteration	no alteration	no alteration	no alteration	glioma_mskcc_2019	P-0018609-T01-IM6	P-0018609	Male	30	Diffuse Astrocytoma	21	LIVING	glioma_mskcc_2019
lgg_ucsf_2014	P18_Pri_A	P18	1	no alteration	no alteration	V600E	Most commonly mutated residue in cancer	1	no alteration	no alteration	no alteration	no alteration	no alteration	no alteration	no alteration	no alteration	no alteration	no alteration	no alteration	no alteration	no alteration	no alteration	no alteration	no alteration	no alteration	no alteration	no alteration	no alteration	no alteration	no alteration	no alteration	M237V	no alteration	no alteration	no alteration	no alteration	no alteration	R132H	no alteration	K1332*	lgg_ucsf_2014	P18_Pri_A	P18	Male	49	Oligoastrocytoma	106	LIVING
gbm_tcga_pub2013	TCGA-02-0047-01	TCGA-02-0047	1	no alteration	no alteration	V600E	Most commonly mutated residue in cancer	1	no alteration	no alteration	no alteration	no alteration	no alteration	no alteration	no alteration	no alteration	no alteration	no alteration	no alteration	no alteration	no alteration	no alteration	no alteration	no alteration	no alteration	no alteration	no alteration	no alteration	no alteration	no alteration	no alteration	no alteration	no alteration	no alteration	no alteration	no alteration	no alteration	no alteration	no alteration	no alteration	gbm_tcga_pub2013	TCGA-02-0047-01	TCGA-02-0047	Male	78	Glioblastoma Multiforme	14	DECEASED	gbm_tcga_pub2013
lgggbm_tcga_pub	TCGA-06-0151-01	TCGA-06-0151	1	no alteration	no alteration	V600E	Most commonly mutated residue in cancer	1	no alteration	no alteration	no alteration	no alteration	no alteration	no alteration	no alteration	no alteration	no alteration	no alteration	no alteration	no alteration	no alteration	no alteration	no alteration	no alteration	no alteration	no alteration	no alteration	no alteration	no alteration	no alteration	no alteration	no alteration	no alteration	no alteration	no alteration	no alteration	no alteration	no alteration	no alteration	no alteration	lgggbm_tcga_pub	TCGA-06-0151-01	TCGA-06-0151	Female	32	Diffuse Glioma	46	DECEASED	lgggbm_tcga_pub
gbm_tcga	TCGA-06-0644-01	TCGA-06-0644	1	no alteration	no alteration	V600E	Most commonly mutated residue in cancer	1	no alteration	no alteration	no alteration	no alteration	no alteration	no alteration	no alteration	no alteration	no alteration	no alteration	no alteration	no alteration	no alteration	no alteration	no alteration	no alteration	no alteration	no alteration	no alteration	no alteration	no alteration	no alteration	no alteration	Y220C	no alteration	no alteration	no alteration	no alteration	no alteration	no alteration	no alteration	no alteration	gbm_tcga	TCGA-06-0644-01	TCGA-06-0644	Male	71	Glioblastoma Multiforme	12	DECEASED	gbm_tcga
gbm_tcga	TCGA-06-1806-01	TCGA-06-1806	1	no alteration	no alteration	V600E	Most commonly mutated residue in cancer	1	no alteration	no alteration	no alteration	no alteration	no alteration	no alteration	no alteration	no alteration	no alteration	no alteration	no alteration	no alteration	no alteration	no alteration	no alteration	no alteration	no alteration	no alteration	no alteration	no alteration	no alteration	no alteration	no alteration	no alteration	no alteration	no alteration	no alteration	no alteration	no alteration	no alteration	no alteration	no alteration	gbm_tcga	TCGA-06-1806-01	TCGA-06-1806	Male	47	Glioblastoma Multiforme	15	DECEASED	gbm_tcga
gbm_tcga_pan_can_atlas_2018	TCGA-06-2566-01	TCGA-06-2566	1	no alteration	no alteration	V600E	Most commonly mutated residue in cancer	1	no alteration	no alteration	no alteration	no alteration	no alteration	P1032S	no alteration	no alteration	no alteration	no alteration	no alteration	no alteration	no alteration	E124*	no alteration	no alteration	no alteration	no alteration	no alteration	no alteration	no alteration	no alteration	no alteration	no alteration	D86Y	no alteration	no alteration	no alteration	no alteration	no alteration	no alteration	no alteration	gbm_tcga_pan_can_atlas_2018	TCGA-06-2566-01	TCGA-06-2566	Female	23	Glioblastoma Multiforme	5	DECEASED	gbm_tcga_pan_can_atlas_2018
gbm_tcga	TCGA-76-4928-01	TCGA-76-4928	1	no alteration	no alteration	V600E	Most commonly mutated residue in cancer	1	no alteration	no alteration	no alteration	no alteration	no alteration	no alteration	no alteration	no alteration	no alteration	no alteration	no alteration	N257S	no alteration	no alteration	no alteration	no alteration	no alteration	no alteration	no alteration	no alteration	no alteration	no alteration	no alteration	no alteration	no alteration	no alteration	no alteration	no alteration	no alteration	no alteration	no alteration	no alteration	gbm_tcga	TCGA-76-4928-01	TCGA-76-4928	Female	85	Glioblastoma Multiforme	3	DECEASED	gbm_tcga
lgg_tcga_pan_can_atlas_2018	TCGA-DB-A75P-01	TCGA-DB-A75P	1	no alteration	no alteration	V600E	Most commonly mutated residue in cancer	1	no alteration	no alteration	no alteration	no alteration	no alteration	no alteration	no alteration	no alteration	no alteration	no alteration	no alteration	no alteration	no alteration	no alteration	no alteration	no alteration	no alteration	no alteration	no alteration	no alteration	no alteration	no alteration	no alteration	no alteration	no alteration	no alteration	no alteration	no alteration	no alteration	no alteration	no alteration	no alteration	lgg_tcga_pan_can_atlas_2018	TCGA-DB-A75P-01	TCGA-DB-A75P	Female	25	Astrocytoma	16	LIVING	lgg_tcga_pan_can_atlas_2018
lgg_tcga	TCGA-HT-8015-01	TCGA-HT-8015	1	no alteration	no alteration	V600E	Most commonly mutated residue in cancer	1	no alteration	no alteration	no alteration	no alteration	no alteration	no alteration	no alteration	no alteration	no alteration	no alteration	no alteration	no alteration	no alteration	no alteration	no alteration	no alteration	no alteration	no alteration	no alteration	no alteration	no alteration	no alteration	no alteration	no alteration	no alteration	no alteration	no alteration	no alteration	no alteration	no alteration	no alteration	no alteration	lgg_tcga	TCGA-HT-8015-01	TCGA-HT-8015	Male	21	Astrocytoma	0	LIVING	lgg_tcga
glioma_mskcc_2019	TRF050394	TRF050394	1	no alteration	no alteration	V600E	Most commonly mutated residue in cancer	1	no alteration	no alteration	not profiled	not profiled	not profiled	not profiled	no alteration	no alteration	not profiled	no alteration	not profiled	not profiled	not profiled	not profiled	not profiled	not profiled	not profiled	not profiled	not profiled	not profiled	not profiled	not profiled	not profiled	no alteration	no alteration	no alteration	no alteration	no alteration	not profiled	no alteration	no alteration	no alteration	glioma_mskcc_2019	TRF050394	TRF050394	Male	61	Glioblastoma Multiforme	24	DECEASED	glioma_mskcc_2019
glioma_mskcc_2019	TRF050916	P-0010578	1	no alteration	no alteration	V600E	Most commonly mutated residue in cancer	1	no alteration	no alteration	not profiled	not profiled	not profiled	not profiled	no alteration	no alteration	not profiled	no alteration	not profiled	not profiled	not profiled	not profiled	not profiled	not profiled	not profiled	not profiled	not profiled	not profiled	not profiled	not profiled	not profiled	no alteration	no alteration	no alteration	no alteration	no alteration	not profiled	no alteration	no alteration	no alteration	glioma_mskcc_2019	TRF050916	P-0010578	Male	40	Glioblastoma Multiforme	83	DECEASED	glioma_mskcc_2019
glioma_mskcc_2019	TRF063580	TRF063580	1	no alteration	no alteration	V600E	Most commonly mutated residue in cancer	1	no alteration	no alteration	not profiled	not profiled	not profiled	not profiled	no alteration	no alteration	not profiled	no alteration	not profiled	not profiled	not profiled	not profiled	not profiled	not profiled	not profiled	not profiled	not profiled	not profiled	not profiled	not profiled	not profiled	no alteration	no alteration	no alteration	no alteration	no alteration	no alteration	no alteration	no alteration	no alteration	glioma_mskcc_2019	TRF063580	TRF063580	Male	20	Glioblastoma Multiforme	6	LIVING	glioma_mskcc_2019
glioma_mskcc_2019	TRF077655	TRF077655	1	no alteration	no alteration	V600E	Most commonly mutated residue in cancer	1	no alteration	no alteration	not profiled	not profiled	not profiled	not profiled	no alteration	no alteration	not profiled	no alteration	not profiled	not profiled	not profiled	not profiled	not profiled	not profiled	not profiled	not profiled	not profiled	not profiled	not profiled	not profiled	not profiled	no alteration	no alteration	no alteration	no alteration	no alteration	no alteration	no alteration	no alteration	G326*	glioma_mskcc_2019	TRF077655	TRF077655	Female	42	Glioblastoma Multiforme	21	DECEASED	glioma_mskcc_2019
glioma_mskcc_2019	P-0009499-T01-IM5	P-0009499	1	no alteration	no alteration	X709_splice	Not Known	6	A208T	no alteration	not profiled	not profiled	not profiled	not profiled	no alteration	no alteration	not profiled	no alteration	not profiled	no alteration	no alteration	not profiled	not profiled	not profiled	not profiled	not profiled	not profiled	not profiled	not profiled	not profiled	not profiled	V218Gfs*4	no alteration	S342F	no alteration	no alteration	not profiled	R132H	no alteration	N428Yfs*5, P663L, K427R	glioma_mskcc_2019	P-0009499-T01-IM5	P-0009499	Male	25	Diffuse Astrocytoma	120	DECEASED	glioma_mskcc_2019
glioma_mskcc_2019	P-0002265-T02-IM5	P-0002265	1	no alteration	no alteration	W476*	Not Known	4	no alteration	no alteration	not profiled	not profiled	not profiled	not profiled	no alteration	no alteration	not profiled	no alteration	not profiled	no alteration	no alteration	not profiled	not profiled	not profiled	not profiled	not profiled	not profiled	not profiled	not profiled	not profiled	not profiled	P64S	no alteration	no alteration	no alteration	no alteration	not profiled	no alteration	no alteration	no alteration	glioma_mskcc_2019	P-0002265-T02-IM5	P-0002265	Male	67	Glioblastoma Multiforme	30	LIVING	glioma_mskcc_2019
glioma_mskcc_2019	TRF027872	TRF027872	1	no alteration	no alteration	V504I	Not Known	4	no alteration	no alteration	not profiled	not profiled	not profiled	not profiled	A257T	no alteration	not profiled	no alteration	not profiled	not profiled	not profiled	not profiled	not profiled	not profiled	not profiled	not profiled	not profiled	not profiled	not profiled	not profiled	not profiled	P152Rfs*18	no alteration	no alteration	X50_splice	no alteration	not profiled	no alteration	R172K	no alteration	glioma_mskcc_2019	TRF027872	TRF027872	Male	40	Diffuse Astrocytoma	144	DECEASED	glioma_mskcc_2019
lgggbm_tcga_pub	TCGA-P5-A5EY-01	TCGA-P5-A5EY	1	no alteration	no alteration	V504_R506dup	Not Known	4	no alteration	no alteration	no alteration	no alteration	no alteration	no alteration	no alteration	no alteration	no alteration	no alteration	no alteration	no alteration	no alteration	no alteration	no alteration	no alteration	no alteration	no alteration	no alteration	no alteration	no alteration	no alteration	no alteration	no alteration	no alteration	no alteration	no alteration	no alteration	no alteration	no alteration	no alteration	no alteration	lgggbm_tcga_pub	TCGA-P5-A5EY-01	TCGA-P5-A5EY	Male	21	Diffuse Glioma	2	LIVING	lgggbm_tcga_pub
glioma_mskcc_2019	P-0003529-T01-IM5	P-0003529	1	no alteration	no alteration	T121I	Not Known	2	no alteration	P489S	not profiled	not profiled	not profiled	not profiled	G328E	no alteration	not profiled	D276N, P365L	not profiled	H141Y	no alteration	not profiled	not profiled	not profiled	not profiled	not profiled	not profiled	not profiled	not profiled	not profiled	not profiled	G279E, X307_splice	no alteration	no alteration	no alteration	no alteration	not profiled	no alteration	no alteration	E113K, G1152D	glioma_mskcc_2019	P-0003529-T01-IM5	P-0003529	Male	66	Glioblastoma Multiforme	28	DECEASED	glioma_mskcc_2019
glioma_mskcc_2019	P-0004119-T01-IM5	P-0004119	1	no alteration	no alteration	S614P	Not Known	5	no alteration	no alteration	not profiled	not profiled	not profiled	not profiled	no alteration	no alteration	not profiled	no alteration	not profiled	no alteration	no alteration	not profiled	not profiled	not profiled	not profiled	not profiled	not profiled	not profiled	not profiled	not profiled	not profiled	no alteration	no alteration	no alteration	no alteration	no alteration	not profiled	no alteration	no alteration	no alteration	glioma_mskcc_2019	P-0004119-T01-IM5	P-0004119	Male	45	Glioblastoma Multiforme	58	LIVING	glioma_mskcc_2019
glioma_mskcc_2019	TRF030611	TRF030611	1	no alteration	no alteration	S394P	Not Known	2	no alteration	no alteration	not profiled	not profiled	not profiled	not profiled	no alteration	no alteration	not profiled	no alteration	not profiled	not profiled	not profiled	not profiled	not profiled	not profiled	not profiled	not profiled	not profiled	not profiled	not profiled	not profiled	not profiled	R282Q, I254_L257del	no alteration	no alteration	no alteration	no alteration	not profiled	no alteration	no alteration	no alteration	glioma_mskcc_2019	TRF030611	TRF030611	Male	41	Glioblastoma Multiforme	29	DECEASED	glioma_mskcc_2019
gbm_tcga_pan_can_atlas_2018	TCGA-19-5956-01	TCGA-19-5956	1	no alteration	no alteration	P708S	Not Known	6	E503K	R377K, L1354H	no alteration	V45I	R1375*, E498K, T523A	R298I	no alteration	E66K	no alteration	no alteration	no alteration	no alteration	A160T	no alteration	no alteration	no alteration	no alteration	S392L	no alteration	no alteration	S208L, S313Y	no alteration	no alteration	Q192*, Y327*	I303M	L433I	no alteration	no alteration	no alteration	no alteration	no alteration	E1466*, R1481W, L2316Q, L2054I, S66G	gbm_tcga_pan_can_atlas_2018	TCGA-19-5956-01	TCGA-19-5956	Female	53	Glioblastoma Multiforme	22	DECEASED	gbm_tcga_pan_can_atlas_2018
glioma_mskcc_2019	TRF051089	glioma_mskcc_2019_654	1	no alteration	no alteration	M53I	Not Known	4	no alteration	E874K	not profiled	not profiled	not profiled	not profiled	no alteration	no alteration	not profiled	no alteration	not profiled	not profiled	not profiled	not profiled	not profiled	not profiled	not profiled	not profiled	not profiled	not profiled	not profiled	not profiled	not profiled	no alteration	no alteration	no alteration	no alteration	no alteration	no alteration	R132H	no alteration	no alteration	glioma_mskcc_2019	TRF051089	glioma_mskcc_2019_654	Male	40	Oligodendroglioma	58	DECEASED	glioma_mskcc_2019
glioma_mskcc_2019	P-0008380-T02-IM5	P-0008380	1	no alteration	no alteration	L597R	Mutated in cancer	5	no alteration	no alteration	not profiled	not profiled	not profiled	not profiled	no alteration	no alteration	not profiled	no alteration	not profiled	no alteration	no alteration	not profiled	not profiled	not profiled	not profiled	not profiled	not profiled	not profiled	not profiled	not profiled	not profiled	R248W	no alteration	no alteration	no alteration	no alteration	not profiled	no alteration	no alteration	no alteration	glioma_mskcc_2019	P-0008380-T02-IM5	P-0008380	Male	44	Gliosarcoma	17	DECEASED	glioma_mskcc_2019
glioma_mskcc_2019	P-0017675-T01-IM5	P-0017675	1	no alteration	A59T, G138D	L382V	Not Known	2	no alteration	C636Y	not profiled	not profiled	not profiled	not profiled	no alteration	R231H	not profiled	no alteration	not profiled	no alteration	no alteration	not profiled	not profiled	not profiled	not profiled	not profiled	not profiled	not profiled	not profiled	not profiled	not profiled	R213*, Y327*	no alteration	no alteration	no alteration	no alteration	not profiled	no alteration	A347T	M1735I, L1517S	glioma_mskcc_2019	P-0017675-T01-IM5	P-0017675	Male	32	Glioblastoma Multiforme	12	LIVING	glioma_mskcc_2019
glioma_mskcc_2019	P-0000500-T01-IM3	P-0000500	1	no alteration	no alteration	L331F	Not Known	2	no alteration	no alteration	not profiled	not profiled	not profiled	not profiled	no alteration	no alteration	not profiled	P71S	not profiled	no alteration	not profiled	not profiled	not profiled	not profiled	not profiled	not profiled	not profiled	not profiled	not profiled	not profiled	not profiled	G266R	G462E	K274N	no alteration	no alteration	not profiled	no alteration	W284*	no alteration	glioma_mskcc_2019	P-0000500-T01-IM3	P-0000500	Male	42	Glioblastoma Multiforme	52	DECEASED	glioma_mskcc_2019
glioma_mskcc_2019	P-0006119-T01-IM5	P-0006119	1	R164Q	no alteration	G69S	Not Known	2	no alteration	no alteration	not profiled	not profiled	not profiled	not profiled	no alteration	no alteration	not profiled	no alteration	not profiled	no alteration	no alteration	not profiled	not profiled	not profiled	not profiled	not profiled	not profiled	not profiled	not profiled	not profiled	not profiled	T211I, G244S, K120E	no alteration	no alteration	no alteration	no alteration	not profiled	R132H	no alteration	no alteration	glioma_mskcc_2019	P-0006119-T01-IM5	P-0006119	Male	56	Oligodendroglioma	52	LIVING	glioma_mskcc_2019
gbm_tcga	TCGA-06-0185-01	TCGA-06-0185	1	no alteration	no alteration	G596D	Glycine of the ‘DFG’ motif; mutated in cancer	5	no alteration	no alteration	no alteration	no alteration	no alteration	no alteration	no alteration	no alteration	no alteration	no alteration	no alteration	no alteration	no alteration	no alteration	no alteration	no alteration	no alteration	no alteration	no alteration	no alteration	no alteration	no alteration	no alteration	no alteration	no alteration	no alteration	no alteration	no alteration	X119_splice	no alteration	no alteration	no alteration	gbm_tcga	TCGA-06-0185-01	TCGA-06-0185	Male	54	Glioblastoma Multiforme	73	LIVING	gbm_tcga
glioma_mskcc_2019	P-0018674-T01-IM6	P-0018674	1	no alteration	no alteration	G469V	Third glycine of the glycine-rich loop; mutated in cancer	3	no alteration	no alteration	not profiled	not profiled	not profiled	not profiled	no alteration	no alteration	not profiled	no alteration	not profiled	no alteration	no alteration	not profiled	not profiled	not profiled	not profiled	not profiled	not profiled	not profiled	not profiled	not profiled	not profiled	no alteration	no alteration	no alteration	no alteration	no alteration	no alteration	no alteration	no alteration	no alteration	glioma_mskcc_2019	P-0018674-T01-IM6	P-0018674	Female	45	Glioblastoma Multiforme	12	LIVING	glioma_mskcc_2019
glioma_mskcc_2019	P-0010992-T01-IM5	P-0010992	1	no alteration	no alteration	G469R	Third glycine of the glycine-rich loop; mutated in cancer	3	no alteration	no alteration	not profiled	not profiled	not profiled	not profiled	no alteration	no alteration	not profiled	no alteration	not profiled	no alteration	no alteration	not profiled	not profiled	not profiled	not profiled	not profiled	not profiled	not profiled	not profiled	not profiled	not profiled	no alteration	no alteration	no alteration	no alteration	no alteration	not profiled	no alteration	no alteration	no alteration	glioma_mskcc_2019	P-0010992-T01-IM5	P-0010992	Male	60	Glioblastoma Multiforme	13	LIVING	glioma_mskcc_2019
glioma_mskcc_2019	P-0005609-T01-IM5	P-0005609	1	no alteration	no alteration	G469A	Third glycine of the glycine-rich loop; mutated in cancer	3	no alteration	no alteration	not profiled	not profiled	not profiled	not profiled	no alteration	no alteration	not profiled	no alteration	not profiled	no alteration	no alteration	not profiled	not profiled	not profiled	not profiled	not profiled	not profiled	not profiled	not profiled	not profiled	not profiled	no alteration	no alteration	no alteration	no alteration	no alteration	not profiled	no alteration	R172K	no alteration	glioma_mskcc_2019	P-0005609-T01-IM5	P-0005609	Female	29	Oligodendroglioma	21	LIVING	glioma_mskcc_2019
glioma_mskcc_2019	P-0014883-T01-IM6	P-0014883	1	no alteration	no alteration	G469A	Third glycine of the glycine-rich loop; mutated in cancer	3	no alteration	no alteration	not profiled	not profiled	not profiled	not profiled	no alteration	no alteration	not profiled	no alteration	not profiled	no alteration	no alteration	not profiled	not profiled	not profiled	not profiled	not profiled	not profiled	not profiled	not profiled	not profiled	not profiled	R273C	no alteration	no alteration	no alteration	no alteration	no alteration	R132S	no alteration	Y1847Lfs*14, I528Lfs*33	glioma_mskcc_2019	P-0014883-T01-IM6	P-0014883	Male	28	Diffuse Astrocytoma	62	LIVING	glioma_mskcc_2019
glioma_mskcc_2019	TRF034423	TRF034423	1	no alteration	no alteration	G466V	Second glycine of the glycine-rich loop; mutated in cancer	3	no alteration	no alteration	not profiled	not profiled	not profiled	not profiled	no alteration	no alteration	not profiled	no alteration	not profiled	not profiled	not profiled	not profiled	not profiled	not profiled	not profiled	not profiled	not profiled	not profiled	not profiled	not profiled	not profiled	no alteration	no alteration	no alteration	no alteration	no alteration	not profiled	no alteration	no alteration	no alteration	glioma_mskcc_2019	TRF034423	TRF034423	Male	67	Glioblastoma Multiforme	12	LIVING	glioma_mskcc_2019
glioma_mskcc_2019	P-0009649-T01-IM5	P-0009649	1	no alteration	no alteration	G466E	Second glycine of the glycine-rich loop; mutated in cancer	3	no alteration	no alteration	not profiled	not profiled	not profiled	not profiled	no alteration	no alteration	not profiled	no alteration	not profiled	no alteration	no alteration	not profiled	not profiled	not profiled	not profiled	not profiled	not profiled	not profiled	not profiled	not profiled	not profiled	no alteration	no alteration	no alteration	no alteration	no alteration	not profiled	no alteration	no alteration	no alteration	glioma_mskcc_2019	P-0009649-T01-IM5	P-0009649	Male	58	Gliosarcoma	10	DECEASED	glioma_mskcc_2019
gbm_tcga_pan_can_atlas_2018	TCGA-06-5416-01	TCGA-06-5416	1	no alteration	no alteration	E375*	Not Known	2	no alteration	R757H	no alteration	E50K, E159K, E221*, E320K	no alteration	R395Q	no alteration	E66K	no alteration	no alteration	Y184C	H147R	no alteration	no alteration	A310T	no alteration	no alteration	L413I	no alteration	T16A	S369L, S742Y, N736S	no alteration	no alteration	R213*	S127F	R18S	G111D	L18M	D592Y	no alteration	G383V, K251N	R250*, R840I, R1022Q, V2405I, P1402S	gbm_tcga_pan_can_atlas_2018	TCGA-06-5416-01	TCGA-06-5416	Female	23	Glioblastoma Multiforme	6	LIVING	gbm_tcga_pan_can_atlas_2018
gbm_mayo_pdx_sarkaria_2019	Mayo-PDX-Sarkaria-115	Mayo-PDX-Sarkaria-115	1	no alteration	no alteration	D594G	Aspartic acid of the ‘DFG’ motif; mutated in cancer	5	no alteration	no alteration	no alteration	no alteration	no alteration	no alteration	no alteration	no alteration	no alteration	no alteration	no alteration	no alteration	no alteration	no alteration	no alteration	no alteration	no alteration	no alteration	no alteration	no alteration	no alteration	no alteration	no alteration	no alteration	no alteration	no alteration	no alteration	no alteration	no alteration	no alteration	no alteration	no alteration	gbm_mayo_pdx_sarkaria_2019	Mayo-PDX-Sarkaria-115	Mayo-PDX-Sarkaria-115	Female	76	Glioblastoma Multiforme	4	DECEASED	gbm_mayo_pdx_sarkaria_2019
lgg_tcga	TCGA-DU-6402-01	TCGA-DU-6402	1	no alteration	no alteration	D594G	Aspartic acid of the ‘DFG’ motif; mutated in cancer	5	no alteration	no alteration	no alteration	no alteration	no alteration	no alteration	no alteration	no alteration	no alteration	no alteration	no alteration	no alteration	no alteration	no alteration	no alteration	no alteration	no alteration	no alteration	no alteration	no alteration	no alteration	no alteration	no alteration	no alteration	no alteration	no alteration	no alteration	no alteration	no alteration	no alteration	no alteration	no alteration	lgg_tcga	TCGA-DU-6402-01	TCGA-DU-6402	Male	52	Anaplastic Astrocytoma	7	DECEASED	lgg_tcga_pan_can_atlas_2018
glioma_mskcc_2019	P-0019556-T01-IM6	P-0019556	1	no alteration	no alteration	A404Cfs*9	Not Known	2	no alteration	no alteration	not profiled	not profiled	not profiled	not profiled	no alteration	no alteration	not profiled	no alteration	not profiled	no alteration	no alteration	not profiled	not profiled	not profiled	not profiled	not profiled	not profiled	not profiled	not profiled	not profiled	not profiled	R158C, R110H	no alteration	no alteration	no alteration	no alteration	no alteration	no alteration	no alteration	N1318Kfs*6	glioma_mskcc_2019	P-0019556-T01-IM6	P-0019556	Female	62	Glioblastoma Multiforme	2	LIVING	glioma_mskcc_2019
lgg_tcga_pan_can_atlas_2018	TCGA-DU-6392-01	TCGA-DU-6392	1	no alteration	no alteration	A320T, A171E	Not Known	2	no alteration	R307H	no alteration	A575T, R423H	P929H	no alteration	no alteration	R53W	R21K, M143V	no alteration	N320T	G204S	R278*	no alteration	no alteration	R513C	D405N	no alteration	R202C	no alteration	S324L, A751D	R261W	R83C	R267W, R175C, T125=	no alteration	no alteration	R107H	no alteration	R1684H	no alteration	no alteration	R1739Q, E1461K, A2356D, G1350E, E351D	lgg_tcga_pan_can_atlas_2018	TCGA-DU-6392-01	TCGA-DU-6392	Female	35	Astrocytoma	211	LIVING	lgg_tcga_pan_can_atlas_2018
[truncated: 110 more columns]
