# Supplementary material for: BRAFnon-V600E more frequently co-occurs with IDH1/2 mutations in adult patients with gliomas than in patients harboring BRAFV600E but without a survival advantage
Source: BMC Neurol. 2021 May 12;21:195. doi: 10.1186/s12883-021-02224-6 (PMC8114535; doi:10.1186/s12883-021-02224-6)
Supplement: Supplementary file 2 — Additional file 2. [file 12883_2021_2224_MOESM2_ESM.xlsx]

## Sheet: Sheet1
BRAFnon-V600E more frequently co-occurs with IDH1/2 mutations in adult patients with gliomas than in patients harboring BRAFV600E but without a survival advantage Wei Wang1, Maode Wang1, Haitao Jiang1, Tuo Wang1 and Rong Da2* 1 Department of Neurosurgery, The First Affiliated Hospital of Xi’an Jiaotong University, Xi’an, China 2 Department of Clinical Laboratory, The First Affiliated Hospital of …
Supplementary Dataset S2. The numbers at risk of Kaplan-Meier survival curves
Figure 3 A				Figure 3 B				Figure 3 C				Figure 3 D				Figure 3 E
BRAF V600E		BRAF non-V600E		BRAF V600E IDH1/2WT		BRAF non-V600E IDH1/2WT		BRAF V600E IDH1/2WT		BRAF non-V600E (G-loop) IDH1/2WT		BRAF V600E IDH1/2WT		BRAF non-V600E(activation segment) IDH1/2WT		BRAF non-V600E (G-loop) IDH1/2WT		BRAF non-V600E (non-G-loop) IDH1/2WT
Time	Numbers at risk	Time	Numbers at risk	Time	Numbers at risk	Time	Numbers at risk	Time	Numbers at risk	Time	Numbers at risk	Time	Numbers at risk	Time	Numbers at risk	Time	Numbers at risk	Time	Numbers at risk
0	26	2	24	0	25	2	15	0	25	10	3	0	25	4	4	10	3	2	11
3	25	2	23	3	24	2	14	3	24	12	2	3	24	7	3	12	2	2	10
5	24	4	22	5	23	4	13	5	23	12	1	5	23	17	2	12	1	4	9
6	23	6	21	6	22	7	12	6	22	13	0	6	22	58	1	13	0	7	8
9	22	7	20	9	21	10	11	9	21			9	21	73	0			17	7
10	21	10	19	10	20	12	10	10	20			10	20					22	6
12	20	12	18	12	19	12	9	12	19			12	19					28	5
14	19	12	17	14	18	13	8	14	18			14	18					29	4
15	18	12	16	15	17	17	7	15	17			15	17					30	3
16	17	13	15	16	16	22	6	16	16			16	16					58	2
16	16	17	14	16	15	28	5	16	15			16	15					73	1
17	15	21	13	17	14	29	4	17	14			17	14					211	0
21	14	22	12	21	13	30	3	21	13			21	13
21	13	28	11	21	12	58	2	21	12			21	12
21	12	29	10	21	11	73	1	21	11			21	11
24	11	30	9	24	10	211	0	24	10			24	10
24	10	52	8	24	9			24	9			24	9
33	9	52	7	33	8			33	8			33	8
34	8	58	6	34	7			34	7			34	7
35	7	58	5	35	6			35	6			35	6
36	6	62	4	36	5			36	5			36	5
38	5	73	3	38	4			38	4			38	4
46	4	120	2	46	3			46	3			46	3
83	3	144	1	83	2			83	2			83	2
83	2	211	0	83	1			83	1			83	1
84	1			84	0			84	0			84	0
106	0
